# Supplementary material for: Influence of substituting 25% alfalfa hay with Panicum maximum cv. Mombasa with or without spirulina supplementation on the productive performance of fattening Barki lambs
Source: Sci Rep. 2026 Jan 10;16:1347. doi: 10.1038/s41598-025-28525-1 (PMC12796356; doi:10.1038/s41598-025-28525-1)
Supplement: Supplementary file 1 — Supplementary Material 1 [file 41598_2025_28525_MOESM1_ESM.zip]

Archive with 37 entries (34 files):
- Meteab_Supplementary/
- Meteab_Supplementary/photos/
- Meteab_Supplementary/photos/Alfalfa in Maryout Station.jpg
- Meteab_Supplementary/photos/Fodder Cutter.jpg
- Meteab_Supplementary/photos/Lambs of experience.jpg
- Meteab_Supplementary/photos/Lambs of experience2.jpg
- Meteab_Supplementary/photos/Lambs of experience3.jpg
- Meteab_Supplementary/photos/Lambs of experience4.jpg
- Meteab_Supplementary/photos/metabolic crates 2.jpg
- Meteab_Supplementary/photos/metabolic crates.jpg
- Meteab_Supplementary/photos/Panicum Forage Processing.jpg
- Meteab_Supplementary/photos/Panicum Forage Processing2.jpg
- Meteab_Supplementary/photos/Panicum hay.jpg
- Meteab_Supplementary/photos/Panicum in Al-Maghrah 2.jpg
- Meteab_Supplementary/photos/Panicum in Al-Maghrah.jpg
- Meteab_Supplementary/photos/Ration Formulation.jpg
- Meteab_Supplementary/photos/Ration Formulation2.jpg
- Meteab_Supplementary/photos/Ration Formulation3.jpg
- Meteab_Supplementary/photos/Ration Formulation4.jpg
- Meteab_Supplementary/photos/samples of rumen liquor 2.jpg
- Meteab_Supplementary/photos/samples of rumen liquor.jpg
- Meteab_Supplementary/Raw Data/
- Meteab_Supplementary/Raw Data/blood fattening two ways in data.sas.pdf
- Meteab_Supplementary/Raw Data/blood fattening two ways.pdf
- Meteab_Supplementary/Raw Data/Body weight fattening two data.sas.pdf
- Meteab_Supplementary/Raw Data/BW fattening two ways.pdf
- Meteab_Supplementary/Raw Data/diegstibility data 11.sas.pdf
- Meteab_Supplementary/Raw Data/diegstive result two 11.lst.pdf
- Meteab_Supplementary/Raw Data/feed intake.pdf
- Meteab_Supplementary/Raw Data/Feedintake.pdf
- Meteab_Supplementary/Raw Data/fermantation fattening factoral.pdf
- Meteab_Supplementary/Raw Data/fermantation fattening FACTORIAL data.sas.pdf
- Meteab_Supplementary/Raw Data/Fermantation Mixed result.pdf
- Meteab_Supplementary/Raw Data/fermentation repeated Meteab.sas.pdf
- Meteab_Supplementary/Raw Data/Figures.xlsx
- Meteab_Supplementary/Raw Data/Nitrogen fattening two ways in data.sas.pdf
- Meteab_Supplementary/Raw Data/Nitrogen fattening two ways.pdf
