# Supplementary material for: Influence of substituting 25% alfalfa hay with Panicum maximum cv. Mombasa with or without spirulina supplementation on the productive performance of fattening Barki lambs
Source: Sci Rep. 2026 Jan 10;16:1347. doi: 10.1038/s41598-025-28525-1 (PMC12796356; doi:10.1038/s41598-025-28525-1)
Supplement: Supplementary file 1 — Supplementary Material 1 [file 41598_2025_28525_MOESM1_ESM.zip › Meteab_Supplementary/Raw Data/Figures.xlsx]

## Sheet: Sheet1
			Forage contents	TRT	Spirulina, mg/g	TNI	FN	UN	NB
				-	100% A	49.68	11.0276	33.73	4.92238	a	a	a	a
				-	75 % A + 25 % P	45.13	12.2531	28.84	4.03689	b	b	b	b
			-	-	S0.0 mg/g	46.61	12.2011	30.35	4.05895	b	b	b	b
			-	-	S2.0 mg/g	48.2	11.1685	32.22	4.81153	a	a	a	a

## Sheet: Sheet2
Forage contents	TRT		DMC
	-	100% A	5.9975	b
	-	75 % A + 25 % P	6.4906	a
-	-	0.0 mg/g	6.46	a
-	-	2.0 mg/g	6.0281	b
			CPC
		100% A	1007.17	b
		75 % A + 25 % P	1083.66	a
		S 0.0 mg/g	1079.56	a
		S 2.0 mg/g	1011.27	b

## Sheet: Sheet3
	Forage contents	TRT		Spirulina,	TVFA, mequ/dl					NH3, mg/ dl	zero	3 hours	6 hours			pH value	zero	3 hours	6 hours		NH3,	pH value
				mg/g		zero	3 hours	6 hours
	100% A	T1		0.0 mg/g	T1	6.11	8.83	7.68		T1	15.98	19.4	17.87			T1	6.7	6.21	6.35
					T2	7.22	10	9.12		T2	17.88	21.4	19.17			T2	6.67	6.15	6.33
					T3	5.32	6.8	6.33		T3	14.14	17.4	15.93			T3	6.82	6.3	6.56
		T2		2.0 mg/g	T4	5.6	8.3	7		T4	14.94	18.4	16.83			T4	6.73	6.25	6.42
	75 % A + 25 % P	T3		0.0 mg/g
		T4		2.0 mg/g
	Standard Error	Interaction				0.1732					0.2324		0.0314
	P value	Substituting				<.0001					<.0001		<.0001
		Spirulina				<.0001					<.0001		0.0005
		Time				<.0001					<.0001		<.0001
		Interaction				0.0351					0.5281		0.3283

## Sheet: Sheet4
			FBW, Kg	BWC, Kg	ADG, g/h/day	FBW, Kg	BWC, Kg	ADG, g/h/day
		100% A	49.75	28.12	234.37	a	a	a
		75 % A + 25 % P	46.06	24.44	203.69	b	b	b
		0.0 mg/g	46.65	25.03	208.59	b	b	b
		2.0 mg/g	49.16	27.53	229.47	a	a	a

## Sheet: Sheet5
		TDNI	DCPI		TDNI	DCPI
100% A		1215.7	269.33		a	a
75 % A + 25 % P		1067.08	228.47		b	b
0.0 mg/g		1109.32	239.44		b	b
2.0 mg/g		1173.46	258.36		a	a

## Sheet: Sheet6
	DM	OM	CP	EE	CF	TDN	DM, mg/g	OM,	CP,	EE,	CF,	TDN,
100% A	792.4	809.8	790.2	817.7	632.9	741.9	a	a	a	a	a	a
75 % A + 25 % P	755.9	778.8	765.85	758.6	551.6	711.7	b	b	b	b	b	b
	DM	OM	CP	EE	CF	TDN	DM, mg/g	OM,	CP,	EE,	CF,	TDN,
S0.0 mg/g	760.4	783.6	710.61	763.9	562.4	717.1	b	b	b	b	b	b
S2.0 mg/g	780.78	804.9	746.38	812.4	622.1	736.5	a	a	a	a	a	a
